# Supplementary material for: Peptide Stapling Improves the Sustainability of a Peptide-Based Chimeric Molecule That Induces Targeted Protein Degradation
Source: Int J Mol Sci. 2021 Aug 16;22(16):8772. doi: 10.3390/ijms22168772 (PMC8396023; doi:10.3390/ijms22168772)
Supplement: Supplementary file 1 [file ijms-22-08772-s001.zip]

Archive with 1 entries (1 files):
- ijms-1322041-supplementary.pdf
